# Supplementary material for: Liquid Chromatography with Dual Mass Spectrometry Detection: An Approach to the Determination of Br-Containing Disinfection By-Products in Drinking Water
Source: Int J Mol Sci. 2025 Dec 30;27(1):386. doi: 10.3390/ijms27010386 (PMC12785680; doi:10.3390/ijms27010386)
Supplement: Supplementary file 1 [file ijms-27-00386-s001.zip]

Archive with 1 entries (1 files):
- ijms-4033544-supplementary.pdf
